# Supplementary material for: Placement of Triblidiaceae in Rhytismatales and comments on unique ascospore morphologies in Leotiomycetes (Fungi, Ascomycota)
Source: MycoKeys. 2019 Jun 18;54:99–133. doi: 10.3897/mycokeys.54.35697 (PMC6592975; doi:10.3897/mycokeys.54.35697)
Supplement: XML Treatment for Triblidiaceae [file mycokeys.54.35697-treatment1.xml]

<!DOCTYPE tp:taxon-treatment
  PUBLIC "-//TaxonX//DTD Taxonomic Treatment Publishing DTD v0 20100105//EN" "tax-treatment-NSO.dtd">
<tp:taxon-treatment xmlns:tp="http://www.plazi.org/taxpub"><tp:treatment-meta><kwd-group><label>Taxon classification</label><kwd><named-content xmlns:xlink="http://www.w3.org/1999/xlink" content-type="kingdom">Fungi</named-content></kwd><kwd><named-content xmlns:xlink="http://www.w3.org/1999/xlink" content-type="order">Rhytismatales</named-content></kwd><kwd><named-content xmlns:xlink="http://www.w3.org/1999/xlink" content-type="family">Triblidiaceae</named-content></kwd></kwd-group><mixed-citation publication-type="journal"><person-group><name><surname>Karakehian</surname><given-names>Jason M.</given-names></name><name><surname>Quijada</surname><given-names>Luis</given-names></name><name><surname>Friebes</surname><given-names>Gernot</given-names></name><name><surname>Tanney</surname><given-names>Joey B.</given-names></name><name><surname>Pfister</surname><given-names>Donald H.</given-names></name></person-group><article-title>Placement of <tp:taxon-name><tp:taxon-name-part taxon-name-part-type="family">Triblidiaceae</tp:taxon-name-part></tp:taxon-name> in <tp:taxon-name><tp:taxon-name-part taxon-name-part-type="genus" reg="Rhytismatales">Rhytismatales</tp:taxon-name-part></tp:taxon-name> and comments on unique ascospore morphologies in <tp:taxon-name><tp:taxon-name-part taxon-name-part-type="class">Leotiomycetes</tp:taxon-name-part></tp:taxon-name> (<tp:taxon-name><tp:taxon-name-part taxon-name-part-type="kingdom">Fungi</tp:taxon-name-part></tp:taxon-name>, <tp:taxon-name><tp:taxon-name-part taxon-name-part-type="phylum">Ascomycota</tp:taxon-name-part></tp:taxon-name>)</article-title><source>MycoKeys</source><day>18</day><month>6</month><year>2019</year><volume>54</volume><fpage>99</fpage><lpage>133</lpage><pub-id pub-id-type="doi">10.3897/mycokeys.54.35697</pub-id></mixed-citation></tp:treatment-meta><tp:nomenclature><tp:taxon-name>
              <tp:taxon-name-part taxon-name-part-type="family">Triblidiaceae</tp:taxon-name-part>
            </tp:taxon-name><tp:taxon-authority>Rehm, Rabenh. Krypt.-Fl. ed. 2 (Leipzig), Band 1, Abth. 3: 191 (1888) emend. Karakehian</tp:taxon-authority><xref ref-type="fig" rid="F1">Figs 1</xref><xref ref-type="fig" rid="F3">, 3, clade A</xref></tp:nomenclature><tp:treatment-sec sec-type="type genus" id="SECID0EYHBI"><title>Type genus.</title><p><italic><tp:taxon-name><tp:taxon-name-part taxon-name-part-type="genus" reg="Triblidium">Triblidium</tp:taxon-name-part></tp:taxon-name></italic> Rebentisch: Fries, Index pl. berol.: 40 (1805); Syst. mycol. [Index]: 193 (1832).</p></tp:treatment-sec><tp:treatment-sec sec-type="Included genera" id="SECID0EFIBI"><title>Included genera.</title><p><italic><tp:taxon-name><tp:taxon-name-part taxon-name-part-type="genus" reg="Triblidium">Triblidium</tp:taxon-name-part></tp:taxon-name></italic> and <italic><tp:taxon-name><tp:taxon-name-part taxon-name-part-type="genus" reg="Huangshania">Huangshania</tp:taxon-name-part></tp:taxon-name></italic>.</p></tp:treatment-sec><tp:treatment-sec sec-type="Position in classification" id="SECID0EZIBI"><title>Position in classification.</title><p><tp:taxon-name><tp:taxon-name-part taxon-name-part-type="family">Triblidiaceae</tp:taxon-name-part></tp:taxon-name>, <tp:taxon-name><tp:taxon-name-part taxon-name-part-type="genus" reg="Rhytismatales">Rhytismatales</tp:taxon-name-part></tp:taxon-name>, <tp:taxon-name><tp:taxon-name-part taxon-name-part-type="class">Leotiomycetes</tp:taxon-name-part></tp:taxon-name>, <tp:taxon-name><tp:taxon-name-part taxon-name-part-type="subphylum">Pezizomycotina</tp:taxon-name-part></tp:taxon-name>, <tp:taxon-name><tp:taxon-name-part taxon-name-part-type="phylum">Ascomycota</tp:taxon-name-part></tp:taxon-name>.</p></tp:treatment-sec><tp:treatment-sec sec-type="description" id="SECID0EZJBI"><title>Description of <tp:taxon-name><tp:taxon-name-part taxon-name-part-type="family">Triblidiaceae</tp:taxon-name-part></tp:taxon-name>.</title><p><bold>Ascomata</bold> apothecia, scattered or in small clusters, primarily on bark of living or dead trees but occasionally also on decorticated wood, substratum not visibly degraded, without dark zone lines (Fig. <xref ref-type="fig" rid="F1">1a, b, e–g</xref>); primordia developing within the substratum, gradually emerging becoming superficial; young apothecia closed, pulvinate; excipulum stromatic and highly melanized (Fig. <xref ref-type="fig" rid="F1">1c, m</xref>), surface appearing dark brown-black, highly sculptured with coarse, polygonal areolae or ± cracked (Fig. <xref ref-type="fig" rid="F1">1a, b, f, g</xref>); in early developmental stages the monolocular centrum consists of paraphysoids (cf. <xref ref-type="bibr" rid="B22">Eriksson 1992</xref>: 5, fig. 5) that are replaced by paraphyses; apothecia rupturing the covering layer before full maturity (hemiangiocarpous) by several radial cracks, opening in humid conditions and closing when dry (Fig. <xref ref-type="fig" rid="F1">1a, b, f, g</xref>), persistent; approximately 0.6–1 mm high and 1–3 mm diameter; disk generally pale gray or brown or pale orange in some species (Fig. <xref ref-type="fig" rid="F1">1b, g</xref>). <bold>Asci</bold> elongate-cylindrical; apices ± hemispherical, undifferentiated, thin-walled, iodine negative (Fig. <xref ref-type="fig" rid="F1">1k, l, n, o</xref>), dehiscence via apical rupture; dehisced asci often with fine, transverse striations (Fig. <xref ref-type="fig" rid="F1">1u</xref>); spore number variable, generally 4–8 (Fig. <xref ref-type="fig" rid="F1">1c, d, n</xref>). <bold>Paraphyses</bold> narrow, filiform, apices flexuous, sparingly branched, hyaline, embedded in gel, lacking pigmented epithecium/exudate. <bold>Ascospores</bold> large, hyaline, ellipsoid to oblong-ellipsoid, muriform, smooth (<italic><tp:taxon-name><tp:taxon-name-part taxon-name-part-type="genus" reg="Triblidium">Triblidium</tp:taxon-name-part></tp:taxon-name></italic>) or elongate-fusiform, transversely septate, smooth (in <italic><tp:taxon-name><tp:taxon-name-part taxon-name-part-type="genus" reg="Huangshania">H.</tp:taxon-name-part><tp:taxon-name-part taxon-name-part-type="species" reg="novae-fundlandiae">novae-fundlandiae</tp:taxon-name-part></tp:taxon-name></italic>) or coarsely verrucose (in <italic><tp:taxon-name><tp:taxon-name-part taxon-name-part-type="genus" reg="Huangshania">H.</tp:taxon-name-part><tp:taxon-name-part taxon-name-part-type="species" reg="verrucosa">verrucosa</tp:taxon-name-part></tp:taxon-name></italic>), iodine negative, appearing thick-walled when dead, lacking a gelatinous sheath (Fig. <xref ref-type="fig" rid="F1">1h–j, p–t</xref>). <bold>Anamorph</bold> unknown. <bold>Trophic status</bold>: presumed saprobes on woody plant hosts in <tp:taxon-name><tp:taxon-name-part taxon-name-part-type="family">Fagaceae</tp:taxon-name-part></tp:taxon-name>, <tp:taxon-name><tp:taxon-name-part taxon-name-part-type="family">Ericaceae</tp:taxon-name-part></tp:taxon-name> and <tp:taxon-name><tp:taxon-name-part taxon-name-part-type="family">Pinaceae</tp:taxon-name-part></tp:taxon-name>. <bold>Distribution</bold>: mostly known from Northern Hemisphere, boreal and temperate forests (emended from <xref ref-type="bibr" rid="B61">Magnes 1997</xref>).</p></tp:treatment-sec><tp:treatment-sec><!--Section generated to contain objects referenced in tp:taxon-treatment.--><fig id="F1" position="float" orientation="portrait"><label>Figure 1.</label><caption><p>Morphological features of <tp:taxon-name><tp:taxon-name-part taxon-name-part-type="family">Triblidiaceae</tp:taxon-name-part></tp:taxon-name>. <bold>a–d, h–l, u</bold><italic><tp:taxon-name><tp:taxon-name-part taxon-name-part-type="genus" reg="Triblidium">Triblidium</tp:taxon-name-part><tp:taxon-name-part taxon-name-part-type="species" reg="caliciiforme">caliciiforme</tp:taxon-name-part></tp:taxon-name></italic><bold>a</bold> dried apothecia on bark <bold>b</bold> same apothecia hydrated <bold>c</bold> 15 µm thick longitudinal section <bold>d</bold> dead asci containing living ascospores <bold>h–i</bold> ascospores <bold>j</bold> germinating ascospore <bold>k</bold> dead ascus containing living ascospores, detailing the apex <bold>l</bold> ascus detailing the apex (phl) <bold>u</bold> fine transverse striations of dehisced ascus (phl). <bold>e–g, m–t</bold><italic><tp:taxon-name><tp:taxon-name-part taxon-name-part-type="genus" reg="Huangshania">Huangshania</tp:taxon-name-part><tp:taxon-name-part taxon-name-part-type="species" reg="verrucosa">verrucosa</tp:taxon-name-part></tp:taxon-name></italic><bold>e</bold> habit of apothecia on bark (dried) <bold>f</bold> detail of dried apothecia <bold>g</bold> detail of same apothecia hydrated <bold>m</bold> 15 µm thick longitudinal section in (Cr) <bold>n</bold> asci (<abbrev xmlns:xlink="http://www.w3.org/1999/xlink" xlink:title="Three-percent potassium hydroxide" id="ABBRID0E6KAC" xlink:type="simple">KOH</abbrev> &amp; Mlz) <bold>o</bold> detail of ascus apex (Cr) <bold>p</bold> ascospore <bold>q</bold> ascospore (cb/l) <bold>r</bold> detail of plug-like structure in a terminal cell of an ascospore <bold>s–t</bold> detail of verrucose ascospore surface (t in cb/l). All microphotographs of cells and tissues mounted in water unless otherwise noted: Congo red (Cr), cotton blue in lactophenol (cb/l), Melzer’s reagent (Mlz), phloxine (phl), potassium hydroxide (<abbrev xmlns:xlink="http://www.w3.org/1999/xlink" xlink:title="Three-percent potassium hydroxide" id="ABBRID0ENLAC" xlink:type="simple">KOH</abbrev>). † = dead, * = living. Scale bars: 1 mm (<bold>a–b, e–g</bold>); 50 µm (<bold>c, m–n</bold>); 20 µm (<bold>h–k, p–q</bold>); 10 µm (<bold>l, o</bold>); 5 µm (<bold>r–u</bold>). Specimens photographed: <italic><tp:taxon-name><tp:taxon-name-part taxon-name-part-type="genus" reg="Triblidium">T.</tp:taxon-name-part><tp:taxon-name-part taxon-name-part-type="species" reg="caliciiforme">caliciiforme</tp:taxon-name-part></tp:taxon-name></italic>: <bold>a–b, d, j</bold> GJO-0088904; <bold>i</bold> FH-15071105; <bold>c, h, k–l, u</bold> CUP-18080101; <italic><tp:taxon-name><tp:taxon-name-part taxon-name-part-type="genus" reg="Huangshania">H.</tp:taxon-name-part><tp:taxon-name-part taxon-name-part-type="species" reg="verrucosa">verrucosa</tp:taxon-name-part></tp:taxon-name></italic>: UME-29336a.</p></caption><graphic xmlns:xlink="http://www.w3.org/1999/xlink" xlink:href="mycokeys-54-099-g001.jpg" position="float" orientation="portrait" xlink:type="simple" id="oo_311144.jpg"/></fig><fig id="F3" position="float" orientation="portrait"><label>Figure 3.</label><caption><p>Bayesian majority-rule consensus tree of <tp:taxon-name><tp:taxon-name-part taxon-name-part-type="class">Leotiomycetes</tp:taxon-name-part></tp:taxon-name> based on the ITS1-5.8S-ITS2 + LSU + mtSSU region. Thickened branches are those that were well supported by <abbrev xmlns:xlink="http://www.w3.org/1999/xlink" xlink:title="Maximum likelihood" id="ABBRID0EQFBI" xlink:type="simple">ML</abbrev> and <abbrev xmlns:xlink="http://www.w3.org/1999/xlink" xlink:title="Bayesian Inference" id="ABBRID0EUFBI" xlink:type="simple">BI</abbrev> methods. An asterisk indicates that this branch was supported only by Bayesian inference. Classification, orders and families follows Baral in <xref ref-type="bibr" rid="B44">Jaklitsch et al. (2016)</xref> using <italic><tp:taxon-name><tp:taxon-name-part taxon-name-part-type="genus" reg="Trichoglossum">Trichoglossum</tp:taxon-name-part><tp:taxon-name-part taxon-name-part-type="species" reg="hirsutum">hirsutum</tp:taxon-name-part></tp:taxon-name></italic> as the outgroup. Species for which molecular sequences have been generated for this study are given in bold followed by fungarium acronym, a dash, then identifying number.</p></caption><graphic xmlns:xlink="http://www.w3.org/1999/xlink" xlink:href="mycokeys-54-099-g003.jpg" position="float" orientation="portrait" xlink:type="simple" id="oo_311146.jpg"/></fig></tp:treatment-sec><ref-list><ref id="B44"><mixed-citation xmlns:xlink="http://www.w3.org/1999/xlink" xlink:type="simple"><person-group><name name-style="western"><surname>Jaklitsch</surname><given-names>W</given-names></name><name name-style="western"><surname>Baral</surname><given-names>H-O</given-names></name><name name-style="western"><surname>Lücking</surname><given-names>R</given-names></name><name name-style="western"><surname>Lumbsch</surname><given-names>HT</given-names></name></person-group> (<year>2016</year>) <source>Syllabus of plant families. In: Frey W (Ed.) Adolf Engler’s Syllabus der Pflanzenfamilien. Part 1/2 <tp:taxon-name><tp:taxon-name-part taxon-name-part-type="phylum">Ascomycota</tp:taxon-name-part></tp:taxon-name> (13<sup>th</sup> edn).</source><publisher-name>Borntraeger Science Publishers</publisher-name>, <publisher-loc>Stuttgart</publisher-loc>, <size units="page">322 pp</size>. <ext-link xlink:type="simple" ext-link-type="uri" xlink:href="https://www.schweizerbart.de/publications/detail/isbn/9783443010898/Syllabus_of_Plant_Families_Part_1_2_A">https://www.schweizerbart.de/publications/detail/isbn/9783443010898/Syllabus_of_Plant_Families_Part_1_2_A</ext-link></mixed-citation></ref><ref id="B22"><mixed-citation xmlns:xlink="http://www.w3.org/1999/xlink" xlink:type="simple"><person-group><name name-style="western"><surname>Eriksson</surname><given-names>OE</given-names></name></person-group> (<year>1992</year>) <article-title><italic><tp:taxon-name><tp:taxon-name-part taxon-name-part-type="genus">Huangshania</tp:taxon-name-part><tp:taxon-name-part taxon-name-part-type="species">verrucosa</tp:taxon-name-part></tp:taxon-name></italic> gen. et sp. nov. (<tp:taxon-name><tp:taxon-name-part taxon-name-part-type="family">Triblidiaceae</tp:taxon-name-part></tp:taxon-name>, <tp:taxon-name><tp:taxon-name-part taxon-name-part-type="order">Triblidiales</tp:taxon-name-part></tp:taxon-name> ordo nov.), a discomycete on <italic><tp:taxon-name><tp:taxon-name-part taxon-name-part-type="genus">Pinus</tp:taxon-name-part></tp:taxon-name></italic> from China.</article-title><source>Systema Ascomycetum</source><volume>11</volume>: <fpage>1</fpage>–<lpage>10</lpage>.</mixed-citation></ref><ref id="B61"><mixed-citation xmlns:xlink="http://www.w3.org/1999/xlink" xlink:type="simple"><person-group><name name-style="western"><surname>Magnes</surname><given-names>M</given-names></name></person-group> (<year>1997</year>) <source>Weltmonographie der <tp:taxon-name><tp:taxon-name-part taxon-name-part-type="family">Triblidiaceae</tp:taxon-name-part></tp:taxon-name>. Bibliotheca Mycologica, 165. J.</source><publisher-name>Cramer</publisher-name>, <publisher-loc>Berlin</publisher-loc>, <size units="page">177 pp</size>. <ext-link xlink:type="simple" ext-link-type="uri" xlink:href="https://www.schweizerbart.de/publications/detail/isbn/9783443590673/Bibliotheca_Mycologica_Band_165">https://www.schweizerbart.de/publications/detail/isbn/9783443590673/Bibliotheca_Mycologica_Band_165</ext-link></mixed-citation></ref></ref-list></tp:taxon-treatment>
